# Supplementary material for: Preparation, Characterization, and Application of pH-Response Color-Changeable Films Based on Pullulan, Cooked Amaranth (Amaranthus tricolor L.) Juice, and Bergamot Essential Oil
Source: Foods. 2023 Jul 21;12(14):2779. doi: 10.3390/foods12142779 (PMC10379735; doi:10.3390/foods12142779)
Supplement: Supplementary file 1 [file foods-12-02779-s001.zip]

Archive with 1 entries (1 files):
- foods-2503259-supplementary.pdf
